# Supplementary material for: Seminal Plasma Modulates miRNA Expression by Sow Genital Tract Lining Explants
Source: Biomolecules. 2020 Jun 19;10(6):933. doi: 10.3390/biom10060933 (PMC7356309; doi:10.3390/biom10060933)
Supplement: Supplementary file 1 [file biomolecules-10-00933-s001.zip]

Archive with 28 entries (25 files):
- Supplementary material/
- __MACOSX/._Supplementary material
- Supplementary material/Supplementary Figures/
- __MACOSX/Supplementary material/._Supplementary Figures
- Supplementary material/Supplementary Tables/
- __MACOSX/Supplementary material/._Supplementary Tables
- Supplementary material/.DS_Store
- __MACOSX/Supplementary material/._.DS_Store
- Supplementary material/Supplementary Figures/Figure S4.tif
- __MACOSX/Supplementary material/Supplementary Figures/._Figure S4.tif
- Supplementary material/Supplementary Figures/Figure S5.tif
- __MACOSX/Supplementary material/Supplementary Figures/._Figure S5.tif
- Supplementary material/Supplementary Figures/Figure S2.tif
- __MACOSX/Supplementary material/Supplementary Figures/._Figure S2.tif
- Supplementary material/Supplementary Figures/Figure S3.tif
- __MACOSX/Supplementary material/Supplementary Figures/._Figure S3.tif
- Supplementary material/Supplementary Figures/Figure S1.tif
- __MACOSX/Supplementary material/Supplementary Figures/._Figure S1.tif
- Supplementary material/Supplementary Tables/.DS_Store
- __MACOSX/Supplementary material/Supplementary Tables/._.DS_Store
- Supplementary material/Supplementary Tables/Table S3.docx
- __MACOSX/Supplementary material/Supplementary Tables/._Table S3.docx
- Supplementary material/Supplementary Tables/Table S1.docx
- __MACOSX/Supplementary material/Supplementary Tables/._Table S1.docx
- Supplementary material/Supplementary Tables/Supplementary Table S2.xls
- __MACOSX/Supplementary material/Supplementary Tables/._Supplementary Table S2.xls
- Supplementary material/Supplementary Tables/Supplementary Table S4.xls
- __MACOSX/Supplementary material/Supplementary Tables/._Supplementary Table S4.xls
