# Supplementary material for: Seminal Plasma Modulates miRNA Expression by Sow Genital Tract Lining Explants
Source: Biomolecules. 2020 Jun 19;10(6):933. doi: 10.3390/biom10060933 (PMC7356309; doi:10.3390/biom10060933)
Supplement: Supplementary file 1 [file biomolecules-10-00933-s001.zip › Supplementary material/Supplementary Tables/Supplementary Table S2.xls]

## Sheet: Supplementary Table S2
Supplementary Table S2
UTERUS
ID miRNA SRF vs C	FC SRF vs C	P-VALUE SRF vs C	ID miRNA POST-SRF vs C	FC POST-SRFvs C	P-VALUE POST-SRF vs C	ID miRNA EE vs C	FC EE vs C	P-VALUE EE vs C
miR-4776-3p	-295.67	3.73e-06	miR-4601	-264.12	5.11e-08	miR-4601	-287.62	1.27e-07
miR-4601	-209.71	9.38e-08	miR-2313-3p	-95.61	7.3e-07	miR-4776-3p	-169.85	1.41e-05
miR-2313-3p	-68	5.44e-07	miR-4776-3p	-80.38	2.54e-05	miR-2313-3p	-123.51	1.02e-06
miR4384	-66.01	1.85e-07	miR6460	-53.77	5.46e-07	miR6460	-38.11	1.18e-06
miR6460	-50.97	4.61e-07	miR4384	-49.01	2.23e-07	miR4384	-37.76	4.26e-07
miR-34b	-17.73	8.93e-06	miR-34b	-15.61	1.41e-05	miR-34b	-15.9	1.93e-05
miR-15b-3p	-9.37	0.0101	miR-15b-3p	-10.78	0.0068	miR-15b-3p	-11.51	0.0055
miR-34b-3p	-8.94	7.76e-05	miR-532	-8.22	0.0266	miR-145	-7.85	0.0086
miR-125	-6.98	0.0366	miR-532-5p	-8.22	0.0266	miR-145-5p	-7.85	0.0086
miR-3613	-6.88	0.0461	miR-34b-3p	-7.09	9.57e-05	miR-93b	-6.95	0.0008
miR-30c	-5.81	0.0218	miR-151	-6.25	0.038	miR-34b-3p	-6.77	0.0003
miR-30c-5p	-5.81	0.0218	miR-151-3p	-6.25	0.038	miR-145a-5p	-6.45	0.0049
miR6273	-4.71	0.028	miR-151a-3p	-6.25	0.038	miR-125	-5.84	0.0087
miR-4572	-4.7	0.0023	miR-193a-5p	-5.88	0.016	miR-4572	-5.67	0.0011
miR-29a	-4.44	0.0148	miR6273	-5.41	0.0262	miR-6236	-5.17	0.0006
let-7-5p	-4.12	0.0335	miR-125c	-5.23	0.0031	miR-30c	-5.16	0.0045
let-7a	-4.12	0.0335	miR-4572	-4.73	0.0027	miR-30c-5p	-5.16	0.0045
miR-2321	-3.76	0.0028	miR-497	-4.53	0.0273	miR-532	-5.06	0.0205
miR-99	-3.53	0.0306	miR-497-5p	-4.53	0.0273	miR-532-5p	-5.06	0.0205
miR-99-5p	-3.53	0.0306	miR-205	-4.47	1.26e-06	miR-409-3p	-4.99	0.0175
miR-99a	-3.53	0.0306	miR-205a-5p	-4.47	1.26e-06	miR-7083-5p	-4.66	0.0078
miR-99a-5p	-3.53	0.0306	miR-424	-4.41	0.0477	miR-193-5p	-4.61	0.0182
miR-4454	-3.39	0.0216	miR-424-3p	-4.41	0.0477	miR-151	-4.58	0.0387
miR-7876-5p	-3.19	0.0129	miR-7876-5p	-4.36	0.0027	miR-151-3p	-4.58	0.0387
miR-106b-3p	-3.16	0.0144	miR-139	-4.29	0.0003	miR-151a-3p	-4.58	0.0387
miR-19b	-3	0.0046	miR-139-5p	-4.29	0.0003	miR-3944-3p	-4.58	0.0001
miR-19b-3p	-3	0.0046	miR-106b	-3.91	0.0206	miR-424	-4.44	0.0344
miR-27b	-2.94	0.0221	miR-106b-5p	-3.91	0.0206	miR-424-3p	-4.44	0.0344
miR-27b-3p	-2.94	0.0221	miR-30c	-3.71	0.0099	miR-205	-4.2	2.48e-06
let-7b	-2.92	0.0497	miR-30c-5p	-3.71	0.0099	miR-205a-5p	-4.2	2.48e-06
let-7b-5p	-2.92	0.0497	miR-125	-3.67	0.0402	miR-23a-5p	-4	0.0007
let-7i	-2.89	0.0331	miR-125-5p	-3.67	0.0402	miR-200b	-3.91	0.0454
let-7i-5p	-2.89	0.0331	miR-125a	-3.67	0.0402	miR-200b-5p	-3.91	0.0454
miR-27a	-2.89	0.0179	miR-125a-5p	-3.67	0.0402	miR-3900-5p	-3.86	0.0069
miR-27a-3p	-2.89	0.0179	miR-125b	-3.67	0.0402	miR-7134-3p	-3.85	0.0423
miR-126	-2.87	0.012	miR-125b-5p	-3.67	0.0402	miR-25	-3.82	0.0053
miR-126-3p	-2.87	0.012	nvi-miR-125	-3.67	0.0402	miR-4454	-3.81	0.0026
miR-126a-3p	-2.87	0.012	miR-1247-3p	-3.66	0.0015	miR-1247-3p	-3.8	0.0228
miR-29a-3p	-2.86	0.0058	miR-30a-3p	-3.45	0.0132	miR-3613	-3.77	0.0406
miR-3944-3p	-2.83	0.005	miR-30e	-3.45	0.0132	miR-1271	-3.62	0.0012
miR-30a-3p	-2.77	0.033	miR-30e-3p	-3.45	0.0132	miR-4472	-3.56	0.001
miR-30e	-2.77	0.033	miR-29a	-3.43	0.039	miR-5132-5p	-3.51	0.0008
miR-30e-3p	-2.77	0.033	miR-93b	-3.41	0.0142	miR-139	-3.42	0.0009
miR-339-5p	-2.77	0.019	miR-145	-3.35	0.017	miR-139-5p	-3.42	0.0009
miR-339a	-2.77	0.019	miR-145-5p	-3.35	0.017	miR-2321	-3.4	0.0008
miR-1271	-2.77	0.004	miR-193	-3.31	0.0061	miR-328	-3.38	0.002
miR-127	-2.68	0.0294	miR-199-3p	-3.23	0.0141	miR-328-3p	-3.38	0.002
miR-15c-3p	-2.59	0.023	miR-199c	-3.23	0.0141	miR-328a-3p	-3.38	0.002
miR-4529	-2.56	0.0023	miR-4454	-3.19	0.0214	miR-20b	-3.35	0.0021
miR-6987-5p	-2.55	0.0008	miR-6912-5p	-3.19	0.0047	miR-193	-3.24	0.0451
miR-1497h	-2.55	0.0034	miR-20	-3.09	0.0068	miR-181a	-3.16	0.0043
miR-20a-5p	-2.53	0.0431	miR-20a	-3.09	0.0068	miR-199-3p	-3.16	0.0151
miR-6084	-2.48	0.0154	miR-20a-5p	-3.09	0.0068	miR-199c	-3.16	0.0151
miR-7655-3p	-2.45	0.023	miR-328	-3.03	0.0074	miR-7876-5p	-3.14	0.0085
miR-885	-2.44	0.0457	miR-328-3p	-3.03	0.0074	miR398b-5p	-3.08	0.0273
miR-93	-2.42	0.006	miR-328a-3p	-3.03	0.0074	miR-106b-3p	-3.04	0.0123
miR-7012-3p	-2.42	0.0212	miR-1343	-3	0.0012	miR-425	-3.01	0.009
miR-4472	-2.39	0.0028	miR-1343-3p	-3	0.0012	miR-425-5p	-3.01	0.009
miR-205	-2.29	0.0004	miR-145a-5p	-3	0.0153	miR-497	-2.99	0.0475
miR-205a-5p	-2.29	0.0004	miR-7110-5p	-2.96	0.016	miR-497-5p	-2.99	0.0475
miR-64b	-2.28	0.0264	miR-3944-3p	-2.92	0.0028	miR-30a-3p	-2.98	0.028
miR-139	-2.26	0.0235	miR-409-3p	-2.92	0.0183	miR-30e	-2.98	0.028
miR-139-5p	-2.26	0.0235	miR-205-5p	-2.9	0.0006	miR-30e-3p	-2.98	0.028
miR-542-5p	-2.26	0.0387	miR-127	-2.89	0.004	miR-885	-2.96	0.0027
miR-106b-5p	-2.25	0.0272	miR-2321	-2.89	0.0021	miR-885-3p	-2.96	0.0027
miR-181a	-2.24	0.0098	miR-339-5p	-2.83	0.0408	miR-127	-2.94	0.0028
miR-205-5p	-2.24	0.0011	miR-339a	-2.83	0.0408	miR-20a	-2.89	0.0061
miR-93-5p	-2.16	0.0257	miR-106	-2.79	0.0047	miR-20a-5p	-2.89	0.0047
miR-93a	-2.16	0.0257	miR-3900-5p	-2.77	0.0486	miR-744-5p	-2.89	0.0066
miR-106a	-2.16	0.0041	miR-15c-3p	-2.73	0.0096	miR-125c	-2.87	0.0447
mir-423	-2.13	0.0025	miR-27a	-2.71	0.0347	miR-93	-2.87	0.0028
miR-4900a	-2.12	0.0263	miR-27a-3p	-2.71	0.0347	miR-93-5p	-2.87	0.0028
miR-2779	-2.1	0.0286	miR-5132-5p	-2.68	0.0062	miR-93a	-2.87	0.0028
mir-4776-1	-2.1	0.0005	miR-2284m	-2.62	0.0264	miR-193-3p	-2.86	0.0086
mir-4776-2	-2.1	0.0005	miR-6742-5p	-2.62	0.034	miR-193a-3p	-2.86	0.0086
miR-5589-5p	-2.09	0.0071	miR-193-3p	-2.61	0.0165	miR-193b	-2.86	0.0086
miR-106-5p	-2.08	0.011	miR-193a-3p	-2.61	0.0165	miR-193b-3p	-2.86	0.0086
miR-106a-5p	-2.08	0.011	miR-193b	-2.61	0.0165	miR-17	-2.84	0.0056
miR-M7-5p	-2.05	0.0346	miR-193b-3p	-2.61	0.0165	miR-17-5p	-2.84	0.0056
miR-1343	-2.01	0.0256	miR-93-5p	-2.61	0.0059	miR-17a-5p	-2.84	0.0056
miR-1343-3p	-2.01	0.0256	miR-20b	-2.58	0.0065	miR-99	-2.84	0.0148
miR-1897-5p	-2.01	0.0015	miR-425	-2.55	0.0422	miR-99-5p	-2.84	0.0148
let-7e	-2	0.0082	miR-425-5p	-2.55	0.0422	miR-99a	-2.84	0.0148
miR-4298	2	0.0462	miR-99	-2.53	0.0223	miR-99a-5p	-2.84	0.0148
mir-5095	2.02	0.0071	miR-99-5p	-2.53	0.0223	miR-100	-2.65	0.0004
miR1846e	2.03	0.0149	miR-99a	-2.53	0.0223	miR-100-5p	-2.65	0.0004
miR-3663-5p	2.03	0.049	miR-99a-5p	-2.53	0.0223	miR-27-3p	-2.62	0.0241
miR854a	2.03	0.0459	let-7b	-2.52	0.0203	miR-27b	-2.62	0.0241
miR854b	2.03	0.0459	let-7b-5p	-2.52	0.0203	miR-27b-3p	-2.62	0.0241
miR854c	2.03	0.0459	miR-205b	-2.5	0.0005	miR168	-2.56	0.0002
miR854d	2.03	0.0459	miR-126	-2.49	0.0232	miR-200-3p	-2.55	0.0005
miR854e	2.03	0.0459	miR-126-3p	-2.49	0.0232	miR6182	-2.54	0.0067
miR-92b-5p	2.03	4.66e-06	miR-126a-3p	-2.49	0.0232	miR-204-3p	-2.53	0.038
miR-1419e-3p	2.04	0.0167	miR-17-5p	-2.45	0.0016	miR-5100	-2.53	0.0039
miR-3741	2.04	0.0172	let-7-5p	-2.44	0.0455	miR-2779	-2.5	0.0038
miR-rL1-5-5p	2.04	0.0005	let-7a-5p	-2.44	0.0422	miR-6908-5p	-2.49	0.0416
miR-669l-5p	2.04	0.0279	let-7c	-2.44	0.0422	miR-6987-5p	-2.48	0.0023
miR-7031-5p	2.05	0.0406	let-7c-5p	-2.44	0.0422	miR-1343	-2.47	0.0038
miR-306-3p	2.06	0.0132	miR-1271	-2.43	0.0145	miR-1343-3p	-2.47	0.0038
miR-6627-3p	2.06	0.0465	miR-4472	-2.43	0.002	miR-6757-5p	-2.46	0.0367
miR-2466-5p	2.06	0.0039	miR7836	-2.42	0.0018	miR-193a	-2.44	0.0248
miR-M1-2-5p	2.08	0.0018	miR7837	-2.42	0.0018	miR-193a-5p	-2.44	0.0248
miR-5195-3p	2.08	0.0049	miR-7655-3p	-2.38	0.0295	miR-221	-2.42	0.0202
miR-1394	2.09	0.01	miR3633b-5p	-2.37	0.0472	miR-221-3p	-2.42	0.0202
mir-1914	2.09	0.0242	miR-6987-5p	-2.34	0.0029	miR-19b	-2.41	0.0109
miR-4717-3p	2.11	0.0196	miR-542-5p	-2.33	0.0457	miR-19b-3p	-2.41	0.0109
miR-430a	2.13	0.0159	miR-2359	-2.29	0.0129	miR-7641	-2.41	0.0003
miR-4014-3p	2.15	0.0095	miR-106a	-2.28	0.0026	miR-7655-3p	-2.41	0.0251
miR-4716	2.15	0.0138	miR-200-3p	-2.28	0.0012	miR-1306	-2.37	0.0075
miR-1356	2.21	0.0009	miR-34b-5p	-2.25	0.0303	miR-15c-3p	-2.37	0.0209
miR-3049-5p	2.21	0.0202	miR-3788	-2.24	0.0322	miR-181c	-2.37	0.0312
miR4390	2.22	0.0001	miR-17	-2.23	0.0022	miR-6754-3p	-2.37	0.0004
miR-6911-5p	2.27	0.0188	miR-17a-5p	-2.23	0.0022	miR-297	-2.34	0.0021
miR-2284l	2.27	0.0009	gi:555853	-2.21	0.0419	miR-181b	-2.31	0.0003
miR-936	2.28	0.0093	miR-150-5p	-2.19	0.0406	miR-181b-5p	-2.31	0.0003
miR-637	2.28	0.0041	miR-181a	-2.19	0.0059	miR-7012-3p	-2.31	0.0454
miR-7422a-3p	2.3	9.21e-06	miR-2428	-2.16	0.0142	miR-2284y	-2.3	0.022
miR-6973b-5p	2.32	0.0006	miR-652	-2.13	0.0006	miR-652	-2.3	0.0003
miR-4530	2.33	0.0116	miR-652-3p	-2.13	0.0006	miR-652-3p	-2.3	0.0003
miR-34-3p	2.35	0.0497	miR-1362-5p	-2.1	0.0124	miR-92c	-2.29	0.0102
miR-6938-3p	2.38	0.0245	miR-423	-2.1	0.0425	miR-106a	-2.28	0.0017
mir-6876	2.39	0.005	miR-423-3p	-2.1	0.0425	miR-500	-2.28	0.0477
miR-4935	2.4	0.0343	mir-4776-1	-2.09	0.0025	miR-205-5p	-2.27	0.0015
miR-468-3p	2.41	0.003	mir-4776-2	-2.09	0.0025	let-7c	-2.25	0.0277
miR-3789	2.42	0.0212	miR-6784-5p	-2.09	0.0011	miR-27a	-2.25	0.0161
miR-1930-3p	2.45	0.0159	miR-106b-3p	-2.08	0.0169	miR-27a-3p	-2.25	0.0161
miR-7455-5p	2.47	0.0446	miR-2284y	-2.07	0.0315	miR-429	-2.24	0.0146
miR-100e-3p	2.48	0.0138	miR-6763-5p	-2.07	0.0093	miR-429-3p	-2.24	0.0146
miR-1362-3p	2.49	0.0178	miR-K12-12-3p	-2.07	0.0278	miR-429a	-2.24	0.0146
miR-4949-3p	2.49	0.0007	miR-93	-2.06	0.0197	miR-222	-2.22	0.0344
miR-1380-3p	2.49	0.0018	miR-93a	-2.06	0.0197	miR-222-3p	-2.22	0.0344
miR-4603	2.5	0.0199	miR-106-5p	-2.05	0.0127	miR-6651-5p	-2.21	0.0195
miR-2716	2.56	0.0315	miR-106a-5p	-2.05	0.0127	miR-7110-5p	-2.19	0.0498
miR4376	2.62	0.0009	miR-2779	-2.04	0.0052	miR-193b-5p	-2.15	0.0112
miR-4688	2.63	0.0236	miR-99b	-2.04	0.0404	miR-30d	-2.15	0.001
miR3627-3p	2.69	0.0009	miR-99b-5p	-2.04	0.0404	miR-2359	-2.14	0.0184
miR-4835-3p	2.74	0.0369	miR-181b	-2.03	0.0014	miR-128	-2.12	0.0462
miR-B7-5p	2.83	0.0096	miR-181b-5p	-2.03	0.0014	miR-128a-3p	-2.12	0.0462
miR1030j	2.87	0.0142	miR-149-5p	-2.02	0.0052	miR-6912-5p	-2.12	0.0091
miR-2066	2.89	0.0081	miR-199-5p	-2.02	0.0017	miR-6871-5p	-2.11	0.0382
miR-2066-5p	2.89	0.0081	miR-199a-5p	-2.02	0.0017	miR-126	-2.1	0.0344
miR-466i-5p	2.93	0.005	miR-29a-3p	-2	0.0349	miR-126-3p	-2.1	0.0344
miR-7287-5p	3.2	0.0075	miR-93-3p	-2	0.0015	miR-126a-3p	-2.1	0.0344
miR-1908	3.21	0.04	miR-2466-5p	2	0.0014	miR-29a	-2.09	0.0343
miR-279a-5p	3.37	0.0025	miR-574-5p	2.04	5.96e-06	miR-29a-3p	-2.09	0.0343
miR1171	3.38	0.0034	miR-449d	2.05	0.013	miR-6849-5p	-2.09	0.0124
miR408a-5p	3.42	0.0151	mir-466f-3	2.08	0.0131	miR-6793-5p	-2.08	0.0004
miR-4725-3p	3.6	0.0131	miR-92b-5p	2.1	7.6e-06	miR-6594-5p	-2.07	0.0086
miR-6780b-5p	3.61	0.0274	mir-6876	2.12	0.0172	miR-4467	-2.06	0.0134
let-7a-3p	3.72	0.0194	mir-6746	2.14	0.0072	miR168a	-2.04	0.007
let-7b-3p	3.72	0.0194	miR-3807-5p	2.16	0.0106	miR168a-5p	-2.04	0.007
miR7785-5p	3.82	0.0247	mir-935	2.16	0.0192	miR168b	-2.04	0.007
miR6446	3.86	0.0083	miR-1354-5p	2.18	0.0138	miR168b-5p	-2.04	0.007
miR-I3	3.92	0.0021	miR-rL1-5-5p	2.18	0.0002	miR168c	-2.04	0.007
miR-642b-3p	3.98	0.006	miR6107	2.21	0.0047	miR-23b	-2.04	0.0459
miR-5739	4.9	0.0021	miR-669	2.25	9.97e-05	miR-23b-3p	-2.04	0.0459
miR-1713	5.36	4.31e-05	let-7a-3p	2.27	0.0084	miR-20	-2.02	0.0017
miR1150.2	8.22	0.001	let-7b-3p	2.27	0.0084	miR-106-5p	-2.01	0.0041
			miR-1394	2.27	0.003	miR-106a-5p	-2.01	0.0041
			miR-6308-3p	2.27	0.0001	miR-92	-2.01	4.15e-05
			miR-14-5p	2.32	0.0082	let-7e	-2	0.0015
			miR-4835-3p	2.35	0.0352	miR-155	2.05	0.0044
			miR-6591-3p	2.37	9.76e-05	miR-3807-5p	2.05	0.0076
			miR-6738-5p	2.42	0.0378	miR-7109-5p	2.06	0.0345
			miR-1621-3p	2.43	0.0112	miR2102-5p	2.07	0.0063
			miR-7265-5p	2.43	0.0206	miR-4956-3p	2.07	0.0381
			miR-1930-3p	2.45	0.0055	miR-4539	2.09	0.0094
			mir-4785	2.45	0.0288	miR-6510-5p	2.1	0.0229
			miR2102-5p	2.46	0.0059	miR-3175	2.13	0.0226
			miR-7242-5p	2.49	0.0329	mir-466f-3	2.13	0.0089
			miR-4949-3p	2.52	0.0006	miR-1380-3p	2.14	0.0075
			miR-6627-3p	2.58	0.004	miR-7455-5p	2.14	0.0415
			miR-1548-5p	2.61	0.0098	miR-4716	2.17	0.0419
			miR-4530	2.61	0.0056	miR-874	2.17	0.008
			miR-M1-2-5p	2.65	0.002	mir-6722	2.18	0.003
			miR-5952	2.69	0.0014	miR-7847-3p	2.19	0.0491
			miR-1971	2.71	0.0037	miR-92b-5p	2.19	9.63e-06
			miR-I3	2.71	0.0191	miR-2436-3p	2.2	0.01
			miR-6746-3p	2.72	0.005	miR-6056	2.22	0.0388
			miR-3332	2.79	0.0401	miR-1356	2.27	0.0007
			miR408a-5p	2.79	0.0155	miR-5952	2.29	0.0023
			miR3627-3p	2.81	0.0002	mir-550a-1	2.32	0.0044
			miR-2066	2.92	0.0045	mir-550a-2	2.32	0.0044
			miR-2066-5p	2.92	0.0045	mir-550a-3	2.32	0.0044
			miR-4716	3.07	0.0039	miR-7845-5p	2.34	0.0038
			miR5062a	3.07	0.0004	miR-1548-5p	2.38	0.0168
			miR-466i-5p	3.39	0.0033	miR-4331	2.38	0.0035
			miR-3175	3.45	0.0142	miR530	2.39	0.0002
			miR-4767	3.5	0.0292	miR-6308-3p	2.39	4.32e-05
			miR-4717-3p	3.55	0.0043	miR-6973b-5p	2.42	0.0001
			miR1171	3.61	0.0008	mir-1914	2.46	0.0038
			miR-7287-5p	3.75	0.0034	miR-3332	2.47	0.047
			miR-7576	3.78	0.025	miR-35e	2.47	0.0156
			miR-5739	3.92	0.0023	miR-1354-5p	2.52	0.0062
			miR-1713	5.51	3.37e-05	miR-3911	2.52	0.0293
			miR1150.2	8.31	0.0036	miR-4949-3p	2.52	0.0022
			miR-155-5p	8.79	0.0275	miR-6591-3p	2.52	0.0001
						miR-7287-5p	2.53	0.049
						miR-1971	2.58	0.0025
						miR-877	2.59	0.0147
						miR-877-5p	2.59	0.0147
						miR-I3	2.6	0.006
						miR-466i-5p	2.64	0.0093
						miR-345-5p	2.67	0.0011
						miR-564	2.74	0.0142
						miR1041	2.76	0.0076
						miR1171	2.8	0.0113
						miR-4935	2.83	0.0055
						miR-4530	3.01	0.0017
						miR-468-3p	3.01	0.0007
						miR-4743	3.01	0.0151
						miR-2066	3.18	0.0026
						miR-2066-5p	3.18	0.0026
						miR-936	3.28	0.0024
						miR-1930-3p	3.58	0.0059
						miR408a-5p	3.81	0.0077
						miR-642b-3p	4.14	0.0068
						miR-3157-3p	4.45	0.0002
						miR-4717-3p	4.74	0.0041
						miR1150.2	5.23	0.0044
						miR-5739	5.65	0.0001
						miR-155-5p	6.13	0.0324
						miR-1713	7.03	1.05e-05
UTJ
ID miRNA SRF vs C	FC SRF vs C	P-VALUE SRF vs C	ID miRNA POST-SRF vs C	FC POST-SRF vs C	P-VALUE POST-SRF vs C	ID miRNA EE vs C	FC EE vs C	P-VALUE EE vs C
miR-4601	-53.36	1.83e-06	miR-4601	-61.01	1.31e-06	miR-4601	-118.73	5.25e-07
miR-4776-3p	-28.23	0.0002	miR-4776-3p	-47.08	0.0001	miR-4776-3p	-93.73	3.81e-05
miR6460	-25.35	1.81e-07	miR-2313-3p	-23.35	2.81e-06	miR-2313-3p	-60.27	5.67e-07
miR4384	-24.13	1.16e-05	miR4384	-23.17	1.58e-05	miR4384	-41.69	4.75e-06
miR-2313-3p	-22.82	2.15e-06	miR-34b	-19.29	0.0001	miR-34b	-23.04	0.0001
miR-34b	-16.48	0.0002	miR6460	-18.15	4.41e-07	miR6460	-19.69	3.53e-07
miR-34b-3p	-10.6	1.94e-05	miR-34b-3p	-7.8	4.93e-05	miR-34b-3p	-9.32	3.86e-05
miR-15b-3p	-6.78	0.0005	let-7i	-7.26	0.0346	miR-15b-3p	-7.86	0.0002
miR-4572	-4.92	0.0009	let-7i-5p	-7.26	0.0346	miR-3944-3p	-7.71	9.3e-06
miR319a-3p	-4.9	0.0033	miR-5100	-5.3	0.0035	miR-30a-5p	-6.65	0.0023
miR-6977-5p	-3.91	0.0138	miR-4454	-4.75	0.0014	miR-19b	-5.84	0.0015
miR-3944-3p	-3.62	0.0003	let-7g	-4.61	0.0143	miR-19b-3p	-5.84	0.0015
let-7g	-3.59	0.0429	let-7g-5p	-4.61	0.0143	miR-5100	-5.83	0.0014
let-7g-5p	-3.59	0.0429	miR-92b	-4.58	0.0162	miR-4454	-5.59	0.0001
miR-7641	-3.5	0.0005	miR-92b-3p	-4.58	0.0162	miR-93-5p	-5.49	0.0073
miR-99b	-3.44	0.0472	miR-4572	-4.55	0.0011	miR-H16-5p	-5.39	2.06e-05
miR-15c-3p	-3.08	0.0023	miR-7641	-4.44	0.0002	miR-125	-5.38	0.0354
miR-1419a-5p	-2.98	0.0004	miR-15b-3p	-4.16	0.0004	miR-125-5p	-5.38	0.0354
miR-1260	-2.85	0.0019	miR-243-3p	-4.07	9.35e-05	miR-125a	-5.38	0.0354
let-7c	-2.83	0.0378	miR-H16-5p	-3.79	0.0001	miR-125a-5p	-5.38	0.0354
miR-2321	-2.83	0.0061	miR-2321	-3.73	0.0027	miR-125b	-5.38	0.0354
miR-125a-3p	-2.79	0.0029	miR-3944-3p	-3.58	3.48e-05	miR-125b-5p	-5.38	0.0354
miR-93	-2.78	0.0471	miR-93b	-3.35	0.0276	miR-29a	-5.08	0.0299
miR-4095-5p	-2.71	0.0097	let-7-5p	-3.32	0.0051	miR-29a-3p	-5.08	0.0299
miR-7067-5p	-2.66	0.0153	let-7a	-3.32	0.0051	miR-151-3p	-4.78	0.0298
miR-127	-2.64	0.0002	miR-4655-5p	-3.31	0.0068	miR-151a-3p	-4.78	0.0298
miR-127-3p	-2.64	0.0002	miR-1224-5p	-3.23	0.0215	miR-4572	-4.67	0.0016
miR-1382	-2.63	0.0354	miR-181b	-3.16	0.0452	miR-139	-4.62	0.0159
miR-125b-1-3p	-2.62	0.0019	miR-181b-5p	-3.16	0.0452	miR-30c	-4.57	0.01
miR-6908-5p	-2.59	0.0146	miR-6977-5p	-3.05	0.0073	miR-30c-5p	-4.57	0.01
miR-B6-5p	-2.59	0.048	miR-6790-5p	-2.97	0.0196	miR-93b	-4.52	0.0122
miR-3049-3p	-2.58	0.0109	miR-7067-5p	-2.94	0.0023	miR-151	-4.48	0.0057
miR-6742-5p	-2.56	0.0302	miR-6757-5p	-2.92	0.0305	miR-151-5p	-4.48	0.0057
miR1310	-2.55	0.0239	miR-2364	-2.88	0.0022	miR-151a-5p	-4.48	0.0057
miR-205b	-2.54	0.02	miR-6871-5p	-2.83	0.0002	miR-139-5p	-4.45	0.0256
miR7720-5p	-2.53	0.0349	miR319a-3p	-2.82	0.0188	miR-5972	-4.05	0.0092
mir-711	-2.5	0.0317	miR-1382	-2.79	0.0079	miR-181c	-3.94	0.0196
miR-5100	-2.49	0.0412	miR-297	-2.78	0.0159	miR-106a-5p	-3.9	0.0346
miR-328	-2.45	0.0064	miR-rL1-2-3p	-2.77	0.0186	miR-7641	-3.89	0.0006
miR-6842-5p	-2.43	0.0276	miR-30b-3p	-2.64	0.0353	miR-93	-3.81	0.0048
miR-6871-5p	-2.43	0.0003	miR-3049-3p	-2.63	0.0108	miR-93a	-3.81	0.0048
miR-1388-3p	-2.41	0.0384	miR-7247-5p	-2.63	0.0427	miR-409	-3.77	0.0026
miR-7005-5p	-2.4	0.0177	miR-10	-2.6	0.0132	miR-409-3p	-3.77	0.0026
miR-669o-5p	-2.39	0.0249	miR-10-5p	-2.6	0.0132	miR-106-5p	-3.61	0.0188
miR-297	-2.37	0.0411	miR-10a	-2.6	0.0132	miR-106a	-3.61	0.0188
miR-2364	-2.3	0.0191	miR-10a-5p	-2.6	0.0132	miR-181a	-3.5	0.0036
miR-5972	-2.3	0.0463	miR-1419a-5p	-2.55	0.0003	miR-181a-5p	-3.5	0.0036
miR-7034-5p	-2.28	0.0088	let-7c	-2.53	0.0242	miR-339-5p	-3.44	0.0203
miR-H16-5p	-2.28	0.0077	miR-2575-5p	-2.52	0.0107	miR-339a	-3.44	0.0203
miR-3147	-2.26	0.0004	miR1310	-2.51	0.0223	miR-27a	-3.37	0.0361
miR-378c	-2.24	0.0296	miR-127	-2.5	0.0004	miR-243-3p	-3.32	0.0004
miR-243-3p	-2.22	0.0011	miR-127-3p	-2.5	0.0004	miR-339	-3.31	0.0493
miR-4454	-2.22	0.015	miR-125	-2.48	0.0447	miR-16	-3.29	0.0116
miR-4963-3p	-2.18	0.0113	miR-15c-3p	-2.46	0.0038	miR-16b	-3.29	0.0116
miR-3902-5p	-2.13	0.0189	miR5301	-2.45	6.25e-05	miR-205b	-3.29	0.013
miR172d	-2.11	0.0082	miR-125-2-3p	-2.43	0.0309	miR319a-3p	-3.2	0.0065
miR-86-3p	-2.11	0.0343	miR-US4-5p	-2.41	0.0029	miR-2284y	-3.19	0.0468
miR-2110	-2.09	0.0114	miR-1388-3p	-2.39	0.0143	miR-99b	-3.19	0.0257
miR-658	-2.08	0.0106	miR-457-3p	-2.35	0.0317	miR166h-5p	-3.17	0.0294
miR-6394	-2.07	0.0117	miR-6737-5p	-2.35	0.0128	miR-20b	-3.16	0.0323
miR-US4-5p	-2.05	0.0186	miR-23a-5p	-2.34	5.03e-07	miR-339b	-3.16	0.0229
miR-2951-5p	-2.05	0.0313	miR-3817-5p	-2.34	0.0038	miR-4334-3p	-3.16	0.0229
miR-6732-5p	-2.04	0.023	miR-125b-1-3p	-2.31	0.0113	miR-125-2-3p	-3.09	0.0284
miR-885	-2.03	0.0322	miR-6954-5p	-2.3	0.0179	miR-125b-2-3p	-3.09	0.0284
miR-885-3p	-2.03	0.0322	miR-6846-5p	-2.28	0.0226	miR-17	-3.08	0.0248
miR-10	-2.01	0.0122	miR2108b	-2.27	0.0004	miR-17-5p	-3.08	0.0248
miR-10-5p	-2.01	0.0122	miR-4462	-2.27	0.0016	miR-17a-5p	-3.08	0.0248
miR-10a	-2.01	0.0122	miR-6985-5p	-2.26	0.0025	miR-106	-3.06	0.0312
miR-10a-5p	-2.01	0.0122	miR-4074-5p	-2.23	0.0002	miR-6977-5p	-3.03	0.023
miR162-3p	-2.01	0.0043	miR-6842-5p	-2.23	0.0029	miR-127	-3.01	6.16e-05
miR162a	-2.01	0.0043	miR-3113-3p	-2.2	0.03	miR-127-3p	-3.01	6.16e-05
miR-3722	-2.01	0.041	miR-1343	-2.17	0.0267	miR166k-5p	-2.98	0.0475
ENSG00000239063	-2	0.0136	miR-194-3p	-2.16	0.0015	miR-3049-3p	-2.96	0.0039
miR-2496-5p	2	0.0149	miR-4472	-2.16	0.0372	miR-4253	-2.93	0.0396
miR-466i-5p	2.01	0.0021	miR-2777-3p	-2.15	0.0083	miR-2321	-2.91	0.0057
miR-1538	2.02	0.0239	miR482b-5p	-2.11	0.0073	miR-382	-2.89	0.0049
miR-H9-3p	2.04	0.0437	miR-3064-5p	-2.1	0.0188	miR-425-5p	-2.86	0.0028
miR-7455-5p	2.08	0.0263	miR3948	-2.1	0.0154	miR-4462	-2.86	0.0012
miR-3104-5p	2.1	1.46e-05	miR-3147	-2.09	0.0226	miR-4472	-2.84	0.0158
miR-7111-5p	2.1	0.0018	miR-709	-2.08	0.0428	miR1066	-2.69	0.0016
miR-2886	2.13	0.0425	miR-6594-5p	-2.07	0.0247	miR-15c-3p	-2.67	0.0018
miR-6056	2.13	4.45e-05	miR-7069-5p	-2.06	0.0179	miR-25	-2.66	0.0338
miR-6556-3p	2.14	0.0398	miR-885-3p	-2.06	0.0078	miR-25-3p	-2.66	0.0338
miR-7295-3p	2.14	0.0109	miR-885	-2.05	0.0075	miR-92a	-2.65	0.0052
miR-7475-5p	2.17	0.021	miR-B21RC-5p	-2.05	0.0281	miR-6871-5p	-2.61	0.0001
miR-4685-5p	2.26	0.0358	miR1023e-3p	-2.04	0.0138	miR-1382	-2.55	0.0042
miR-B5	2.27	0.0128	miR-6763-5p	-2.04	0.0045	miR-328	-2.51	0.0071
miR-1180	2.28	0.0475	miR-200b-3p	-2.03	0.0108	miR-6726-5p	-2.51	0.0218
miR-289	2.28	0.0069	miR-6796-5p	-2.03	0.0128	miR-205	-2.48	0.0202
miR-289-5p	2.28	0.0069	miR-3135b	-2.01	0.0068	miR-205a-5p	-2.48	0.0202
miR-92b-5p	2.3	0.0017	mir-6860	-2	0.0294	miR-20	-2.46	0.0178
miR-6308-3p	2.31	0.0225	miR-92b-5p	2.02	0.0026	miR-20a	-2.46	0.0178
miR6446	2.33	0.0055	miR-7108-3p	2.07	0.0042	miR-20a-5p	-2.46	0.0178
miR-3195	2.4	0.0267	miR-3921	2.12	0.0066	miR-885	-2.41	0.0027
mir-4758	2.44	0.0016	miR5474	2.13	0.0041	miR-3187-3p	-2.34	0.0377
miR-1548-5p	2.47	0.0331	miR398	2.15	0.0009	miR-2338	-2.31	7.85e-05
miR-4530	2.47	0.0011	miR398a-3p	2.15	0.0009	miR-3416	-2.3	0.0069
HBII-85-6	2.52	0.0186	miR398b-3p	2.15	0.0009	miR-6742-5p	-2.3	0.0202
miR-3082-5p	2.52	0.0034	miR4390	2.16	0.0235	miR-34b-5p	-2.29	0.0115
miR-4935	2.57	0.0026	miR-130b	2.23	0.0121	miR-6784-5p	-2.29	0.0058
miR-4949-3p	2.58	0.0022	miR-345-5p	2.23	0.0089	miR-92b	-2.28	0.0439
miR-5739	2.58	0.0023	miR6470	2.25	0.002	miR-92b-3p	-2.28	0.0439
miR-7109-5p	2.6	0.024	miR482d-3p	2.26	0.0343	let-7c	-2.27	0.0302
miR-1643-3p	2.68	0.047	miR-4935	2.27	0.0096	miR-6165	-2.26	0.0331
miR-4014-3p	2.71	0.0403	miR-4949-3p	2.31	0.007	miR-6651-5p	-2.26	0.0067
miR156a	2.72	0.0063	miR-4530	2.41	0.0006	miR-5088-5p	-2.24	0.0459
miR156b	2.72	0.0063	miR-1548-5p	2.65	0.0222	miR-3147	-2.19	0.0007
miR156g	2.72	0.0063	miR-Ro6-2-5p	2.73	0.0299	miR-194-3p	-2.14	0.0019
miR156h	2.72	0.0063	miR-5739	2.75	0.0083	miR-30a-3p	-2.12	0.0068
miR156k	2.72	0.0063	miR6446	2.93	0.0012	miR-30e	-2.12	0.0068
miR-4682	2.79	0.0259	miR-63g	2.96	0.029	miR-30e-3p	-2.12	0.0068
miR2102-5p	2.83	0.0388	miR156a	3.06	0.0051	miR-125a-3p	-2.09	0.0329
miR7785-5p	2.95	0.0077	miR156b	3.06	0.0051	let-7	-2.08	0.0168
miR-7654-3p	2.97	0.0114	miR156g	3.06	0.0051	let-7-5p	-2.08	0.0168
miR477c	3	0.0201	miR156h	3.06	0.0051	let-7a	-2.08	0.0168
mir-465c-1	3.05	0.0493	miR156k	3.06	0.0051	let-7a-5p	-2.08	0.0168
mir-465c-2	3.05	0.0493	miR-7475-5p	3.15	0.0458	miR-US4-5p	-2.08	0.0135
miR-2066	3.12	0.0037	miR-2066	3.33	0.0002	miR-1182	-2.06	0.0043
miR-2066-5p	3.12	0.0037	miR-2066-5p	3.33	0.0002	miR-6050	-2.06	0.0225
miR-1181	3.38	0.0223	miR7785-5p	3.61	0.0157	miR-6792-5p	-2.05	0.0146
miR-Ro6-2-5p	3.43	0.0158	miR-936	3.61	0.0047	miR-204-3p	-2.04	0.0052
miR-3175	3.47	0.0013	miR-1599	3.62	0.0138	miR-100	-2.02	0.0306
miR-4716	3.68	0.0006	miR-H24	3.63	0.0045	miR-100-5p	-2.02	0.0306
miR-936	3.69	0.0069	miR-3175	3.88	0.0005	miR-342	-2.02	0.0279
miR-184-5p	4.02	0.0048	miR-3157-3p	4.57	0.0016	miR395b	-2	0.0197
miR-1713	4.3	0.0032	miR-184-5p	4.95	0.0017	miR395b-3p	-2	0.0197
miR-1973	10.27	0.0342	miR-1713	8.17	0.0016	miR395c	-2	0.0197
						miR395d	-2	0.0197
						miR395e	-2	0.0197
						miR395f	-2	0.0197
						miR395f-3p	-2	0.0197
						miR395h-3p	-2	0.0197
						mir-711	-2	0.0172
						miR-7344-3p	-2	0.0004
						miR-1596-3p	2	0.0151
						miR-1548-5p	2.03	0.0336
						miR-574	2.03	0.0037
						miR-595	2.03	0.0185
						miR-289	2.09	0.0393
						miR-289-5p	2.09	0.0393
						miR-3180-3p	2.11	0.0181
						miR-466i-5p	2.11	0.0053
						miR-92b-5p	2.12	0.0011
						miR-6308-3p	2.13	0.0138
						miR-7118-5p	2.13	0.0106
						miR408a-5p	2.14	0.0068
						miR-5317a	2.19	0.0202
						miR-6751-5p	2.19	0.0025
						miR-3175	2.21	0.0023
						miR-6086	2.24	0.0154
						miR-468-3p	2.31	0.0116
						miR-4682	2.35	0.0089
						miR-5739	2.35	0.002
						miR-4716	2.45	0.0126
						miR-2436-3p	2.47	0.0121
						miR6446	2.59	0.0011
						miR-4949-3p	2.6	0.0016
						miR-2066	2.68	0.0011
						miR-2066-5p	2.68	0.0011
						miR-3082-5p	2.84	0.0014
						miR2102-5p	2.88	0.0324
						miR-936	3.04	0.0155
						miR-1181	3.06	0.0385
						miR-6746-3p	3.27	0.0493
						miR-7475-5p	3.36	0.0236
						miR-631	3.68	0.0106
						miR-184-5p	3.79	0.0033
						miR-1713	3.87	0.0037
ISTHMUS
ID miRNA SRF vs C	FC SRF vs C	P-VALUE SRF vs C	ID miRNA POST-SRF vs C	FC POST-SRF vs C	P-VALUE POST-SRF vs C	ID miRNA EE vs C	FC EE vs C	P-VALUE EE vs C
miR-3049-3p	-8.59	0.0001	miR-34b	-8.15	0.0123	miR-3049-3p	-13.5	3.57e-05
miR-29a	-6.95	0.0215	miR-143-5p	-7.37	0.0377	miR-1-5p	-6.25	0.001
miR-29a-3p	-6.95	0.0215	miR-3049-3p	-7.32	6.19e-05	miR-34b-3p	-5.37	0.002
miR161-3p.2	-6.83	0.0064	miR-199	-6.97	0.0433	miR6460	-5.18	0.0114
miR-30e	-6.67	0.0271	miR-199-5p	-6.97	0.0433	miR-2d	-4.3	0.0046
miR-1-5p	-6	0.0014	miR-199a	-6.97	0.0433	miR161-3p.2	-3.92	0.0178
miR-34b-3p	-5.33	0.0012	miR-199a-5p	-6.97	0.0433	miR-34b	-3.92	0.0161
miR-4776-3p	-4.88	0.0058	miR-1-5p	-6.19	0.0007	miR164e	-3	0.0001
miR-6840-3p	-4.76	0.0136	miR-181a	-5.66	0.026	miR-6842-5p	-2.82	0.0367
miR-4957-3p	-4.74	0.004	miR-34b-3p	-5.44	0.0015	miR-92a-2-5p	-2.81	0.0321
miR-34b-5p	-4.23	0.0398	miR-3100-5p	-5.03	0.0049	miR-2024e-5p	-2.77	0.0259
miR-2d	-4.15	0.0025	miR6460	-4.99	0.0099	miR-3151	-2.76	0.0166
miR-16b	-3.89	0.0435	miR6465	-4.85	0.0175	miR-2071-5p	-2.75	0.0049
miR6460	-3.67	0.0038	miR161-3p.2	-4.36	0.0126	miR-61-5p	-2.68	0.0404
miR-429	-3.6	0.0288	miR-3137	-4.33	0.0166	miR-30b-3p	-2.64	0.0036
miR-429a	-3.6	0.0288	miR-6068	-4.13	0.0124	miR-m01-4-5p	-2.61	0.0494
miR-3892-3p	-3.37	0.0384	miR-455-3p	-3.98	0.0278	miR-680	-2.6	0.0139
miR-4163-5p	-3.33	0.0005	miR-181d-3p	-3.96	0.0465	miR-6815-5p	-2.58	0.0048
miR-34b	-3.31	0.0139	miR-140	-3.82	0.0286	miR397b-3p	-2.52	0.0003
miR-680	-3.3	0.0176	miR-140-5p	-3.82	0.0286	miR-503-3p	-2.47	0.0029
miR7769-3p	-3.29	0.0052	miR-181b	-3.78	0.0341	pma-miR-4572	-2.42	0.0389
miR-7032-5p	-3.22	0.0161	miR-181b-5p	-3.78	0.0341	miR-959	-2.39	0.0422
miR-31-3p	-3.12	0.0481	miR-4257	-3.58	0.0321	miR-959-3p	-2.39	0.0422
miR1066	-3.01	0.0216	miR-106b-3p	-3.53	0.0374	miR-5605-3p	-2.36	0.0133
miR-93-3p	-3.01	0.0032	miR-M21-5p	-3.45	0.0127	miR2100-3p	-2.26	0.0446
miR-7137-5p	-3	0.0259	miR-2d	-3.42	0.0222	miR-6798-3p	-2.25	0.0297
miR-92a-2-5p	-2.93	0.0364	miR168	-3.34	0.042	miR-885	-2.21	0.0445
miR-6747-5p	-2.87	0.0192	miR168-5p	-3.34	0.042	miR-210-5p	-2.17	0.0024
miR-6855-5p	-2.86	0.0221	miR168a	-3.34	0.042	miR-4726-5p	-2.13	0.0139
miR-m01-4-5p	-2.76	0.0258	miR168a-5p	-3.34	0.042	miR-769-3p	-2.03	0.0278
miR-2313-3p	-2.75	0.0062	miR-4525	-3.31	0.0005	miR-2795	-2.01	0.0306
miR-H12-5p	-2.74	0.0011	miR-7137-5p	-3.26	0.0105	ACA57	2.04	0.003
miR-2756	-2.68	0.0069	miR-4776-3p	-3.19	0.049	miR-221	2.09	0.036
miR-4829c	-2.67	0.0366	miR-1945	-3.06	0.0251	miR-4949-3p	2.09	0.0016
miR-6728-5p	-2.64	0.0011	miR6196	-3.01	0.0014	miR-6651-5p	2.18	0.0106
miR-15c-3p	-2.61	0.0303	miR-7446-3p	-3	0.0056	miR-7216-5p	2.21	0.0456
miR-3137	-2.59	0.0376	miR-H9-5p	-2.95	0.0217	miR-BART16	2.22	0.0052
miR397b-3p	-2.54	0.0011	miR-H16-5p	-2.93	0.0446	miR-208a-5p	2.41	0.0019
miR-4601	-2.51	0.0054	miR-6706-5p	-2.89	0.015	miR-371-5p	2.54	0.0326
miR5049c	-2.4	0.0272	miR-1335	-2.88	0.0083	miR-371a-5p	2.54	0.0326
miR474c	-2.39	0.0408	miR-6675-3p	-2.88	0.0174	miR-669n	2.55	0.043
miR-5100	-2.38	0.0178	miR-205a-3p	-2.86	0.0125	miR-468-3p	2.63	0.0026
miR-345-3p	-2.35	0.0089	miR-5960	-2.85	0.0165	miR-1782	2.73	0.0011
miR-6675-3p	-2.34	0.0321	miR-4417	-2.82	0.0111	miR-92c-3p	2.98	0.0451
miR-3817-5p	-2.32	0.0314	ENSG00000238629	-2.77	0.013	miR-3075	3.36	0.0208
1380-3p	-2.31	0.0464	miR-3504	-2.77	0.0005
miR-6758-5p	-2.3	0.0441	miR-6793-5p	-2.74	0.0341
miR-2550-5p	-2.29	0.0402	miR-181c	-2.73	0.0472
miR168b	-2.28	0.0323	miR-5356a-3p	-2.69	0.0042
miR-37-5p	-2.26	0.0046	miR168b	-2.68	0.0345
miR-6994-5p	-2.25	0.0413	miR168b-5p	-2.68	0.0345
miR-6923-5p	-2.23	0.004	miR168c	-2.68	0.0345
miR2100-3p	-2.21	0.0105	miR-769-3p	-2.68	0.0137
miR-501-3p	-2.21	0.0473	miR-2024e-5p	-2.61	0.008
miR-502	-2.21	0.0473	miR-5133	-2.59	0.0006
miR-502-3p	-2.21	0.0473	miR1066	-2.57	0.0213
miR-502a	-2.21	0.0473	miR166a-5p	-2.57	0.0242
miR-7254-3p	-2.16	0.0293	miR166b-5p	-2.57	0.0242
miR-636	-2.15	0.0477	miR-324-3p	-2.56	0.0217
miR-1654	-2.15	0.0353	miR-1183	-2.53	0.023
miR-1237	-2.14	0.02	miR-6747-5p	-2.53	0.0385
miR-1237-3p	-2.14	0.02	miR-7076-5p	-2.46	0.0024
miR6229-5p	-2.14	0.0168	miR-6685-3p	-2.45	0.0167
miR6196	-2.13	0.0097	miR-100	-2.44	0.0493
miR5174b-3p	-2.11	0.0247	miR-100-5p	-2.44	0.0493
miR5174e-3p.1	-2.11	0.0247	miR-3900-5p	-2.42	0.0004
miR-140	-2.1	0.0141	miR-61-5p	-2.4	0.0316
miR-140-5p	-2.1	0.0141	miR-6994-5p	-2.4	0.0105
miR4384	-2.08	0.0102	miR-7422b-5p	-2.4	9.32e-06
miR-3504	-2.05	0.0029	miR-37-5p	-2.39	0.0045
miR-4334-5p	-2.05	0.0146	miR-D12-5p	-2.37	0.0257
miR-668-5p	-2.04	0.0235	miR-7674-5p	-2.36	0.049
miR164e	-2.03	0.0022	miR-BART13-3p	-2.36	0.0247
miR-202-5p.2	-2.03	0.0238	miR5174b-3p	-2.35	0.0241
miR-25-5p	-2.01	0.0053	miR5174e-3p.1	-2.35	0.0241
miR-312	-2	0.0063	miR-6131	-2.35	0.0055
miR-669l-5p	2.01	0.0443	miR-296	-2.33	0.0269
miR-770-5p	2.02	0.0196	miR-6943-5p	-2.33	0.0056
miR1097	2.03	0.0068	miR7769-3p	-2.33	0.0242
miR-7654-3p	2.05	0.0011	miR-1184	-2.3	0.004
miR-207	2.1	0.0449	miR2121a	-2.3	0.0104
miR-M26-5p	2.14	0.0448	miR2121b	-2.3	0.0104
miR-6927-5p	2.23	0.0339	miR-4572	-2.3	0.0103
miR-208a-5p	2.27	0.0057	miR5286a	-2.3	0.0316
miR-5442	2.27	0.0057	miR-6753-5p	-2.3	0.0207
miR-4949-3p	2.3	0.0011	miR-1562-5p	-2.29	0.0051
miR-6715b-3p	2.35	0.0057	miR-246	-2.29	0.0263
miR-5452-5p	2.36	0.0494	miR-3151	-2.29	0.015
miR-3104-5p	2.4	2.22e-05	miR-1471	-2.28	0.0389
miR-rL1-5-5p	2.42	0.0481	miR-2398	-2.28	0.0004
mir-3113	2.48	0.0414	miR-608	-2.26	0.0185
miR-2110	2.5	0.0062	miR-680	-2.26	0.0424
miR-365-2-5p	2.5	0.0436	miR-6815-5p	-2.26	0.0132
miR-365-5p	2.5	0.0436	miR-557	-2.25	0.0289
miR4414a-3p	2.5	0.0086	miR-1735	-2.24	0.0485
miR-296-5p	2.51	0.0118	miR-6302-2-5p	-2.24	0.0328
miR-4835-3p	2.57	0.0103	miR-4748	-2.23	0.0077
miR-BART16	2.6	0.0013	miR-1418-5p	-2.22	0.0104
miR-2128	2.76	0.0088	miR397b-3p	-2.22	0.0007
miR-669c-5p	2.86	0.0141	miR-5627-5p	-2.22	0.027
miR-3075	2.99	0.0111	miR-143-3p	-2.2	0.0483
miR-6418-5p	3.49	0.046	miR-7002-5p	-2.2	0.0221
miR-92c-3p	3.65	0.0136	miR-8071	-2.2	0.0448
miR-468-3p	3.69	0.0001	miR-6759-5p	-2.18	0.0185
miR-669n	3.84	0.0015	miR-7254-3p	-2.18	0.0176
			miR-m01-4-5p	-2.16	0.035
			miR-4611	-2.09	0.0315
			miR-4930	-2.09	0.0099
			mir-181d	-2.08	0.0084
			miR-188	-2.08	0.0167
			miR-US4-5p	-2.08	0.0045
			miR-1548-3p	-2.07	0.0047
			miR1310	-2.06	0.0123
			mir-4787	-2.05	0.0008
			miR-1832a	-2.04	0.0327
			miR-2017-5p	-2.04	0.005
			miR5837.1	-2.04	0.0149
			miR-6244	-2.04	0.0068
			miR-6560-3p	-2.04	0.0499
			miR-1414-5p	-2.01	2.77e-06
			miR-4529	-2.01	0.0174
			miR-500	-2.01	0.0232
			mir-6538	-2.01	0.0005
			miR-6855-5p	-2.01	0.0363
			mir-143	-2	0.0196
			miR390e	-2	0.001
			miR-503-3p	-2	0.0193
			ACA57	2	0.0098
			miR-1322	2.06	0.0118
			miR-3655	2.06	0.0305
			mir-466f-3	2.12	0.029
			miR-6715b-3p	2.14	0.0119
			miR-6797-3p	2.23	0.0194
			miR-2110	2.24	0.0181
			miR-3104-5p	2.26	4.72e-05
			miR-669n	2.27	0.0249
			miR-1419e-3p	2.3	0.0091
			miR-1713	2.37	0.042
			miR-346-5p	2.52	0.0024
			miR-4949-3p	2.55	0.0004
			miR-1548-5p	2.61	0.0157
			miR-5317a	2.61	0.03
			miR-6308-3p	2.62	0.0202
			miR-1930-3p	2.71	0.0411
			miR-3082-5p	2.71	0.018
			miR-3075	2.73	0.0451
			miR-BART16	2.8	0.0007
			miR-4835-3p	2.83	0.016
			mir-3113	3.01	0.0199
			miR-466f-5p	3.04	0.0383
			miR6446	3.23	0.0305
			miR-468-3p	4.01	4.99e-05
