# Supplementary material for: Seminal Plasma Modulates miRNA Expression by Sow Genital Tract Lining Explants
Source: Biomolecules. 2020 Jun 19;10(6):933. doi: 10.3390/biom10060933 (PMC7356309; doi:10.3390/biom10060933)
Supplement: Supplementary file 1 [file biomolecules-10-00933-s001.zip › Supplementary material/Supplementary Tables/Supplementary Table S4.xls]

## Sheet: Supplementary Table S4
Supplementary Table S4
UTERUS
ID miRNA SRF vs C	FC SRF vs C	FDR SRF vs C	ID miRNA POST-SRF vs C	FC POST-SRF vs C	FDR POST-SRF vs C	ID miRNA EEvsC	FC EE vs C	FDR EE vs C
miR-4776-3p	-295.67	0.0187	miR-4601	-264.12	0.0019	miR-4601	-287.62	0.0046
miR-4601	-209.71	0.0034	miR-2313-3p	-95.61	0.0065	miR-4776-3p	-169.85	0.0365
miR-2313-3p	-68	0.0049	miR-4776-3p	-80.38	0.0461	miR-2313-3p	-123.51	0.0107
miR4384	-66.01	0.0034	miR6460	-53.77	0.0065	miR6460	-38.11	0.0107
miR6460	-50.97	0.0049	miR4384	-49.01	0.004	miR4384	-37.76	0.0077
miR-34b	-17.73	0.0249	miR-34b	-15.61	0.0285	miR-34b	-15.9	0.0387
miR-92b-5p	2.03	0.0187	miR-205	-4.47	0.0065	miR-205	-4.2	0.0128
miR-7422a-3p	2.3	0.0606	miR-205a-5p	-4.47	0.0065	miR-205a-5p	-4.2	0.0128
			miR-574-5p	2.04	0.0212	miR-92	-2.01	0.0782
			miR-92b-5p	2.1	0.0212	miR-6308-3p	2.39	0.0782
			miR-1713	5.51	0.0581	miR-1713	7.03	0.0293
UTJ
ID miRNA SRF vs C	FC SRF vs C	FDR SRF vs C	ID miRNA POST-SRF vs C	FC POST-SRF vs C	FDR POST-SRF vs C	ID miRNA EEvsC	FC EE vs C	FDR EE vs C
miR-4601	-53.36	0.0192	miR-4601	-61.01	0.0079	miR-4601	-118.73	0.0069
miR6460	-25.35	0.0066	miR-2313-3p	-23.35	0.0145	miR-4776-3p	-93.73	0.0676
miR4384	-24.13	0.0468	miR4384	-23.17	0.0571	miR-2313-3p	-60.27	0.0069
miR-2313-3p	-22.82	0.0192	miR6460	-18.15	0.0036	miR4384	-41.69	0.0215
miR-34b-3p	-10.6	0.0468	miR-34b-3p	-7.8	0.0929	miR6460	-19.69	0.0069
miR-3104-5p	2.1	0.0468	miR-3944-3p	-3.58	0.0929	miR-34b-3p	-9.32	0.0676
miR-6056	2.13	0.0948	miR-23a-5p	-2.34	0.0036	miR-3944-3p	-7.71	0.0374
						miR-H16-5p	-5.39	0.0676
						miR-127	-3.01	0.0676
						miR-127-3p	-3.01	0.0676
						miR-2338	-2.31	0.0836
